# Supplementary material for: Inactivation of the Ecs ABC Transporter of Staphylococcus aureus Attenuates Virulence by Altering Composition and Function of Bacterial Wall
Source: PLoS One. 2010 Dec 2;5(12):e14209. doi: 10.1371/journal.pone.0014209 (PMC2996298; doi:10.1371/journal.pone.0014209)
Supplement: Table S1 — Genes induced or repressed in cells of the ecsA::intron mutant in the late exponential growth phase (3h) as compared to the wild-type Newman strain. (0.07 MB XLS) [file pone.0014209.s003.xls]

## Sheet: Sheet3
Gene	Protein	Fold change (WT/ecsA::intron 3h)	COGa
acs	acetyl-CoA synthetase	2.8375	I
adh1	alcohol dehydrogenase	3.298	R			Summary categories
adhE	bifunctional acetaldehyde-CoA/alcohol dehydrogenase	2.413	C				3h	6h
ald	alanine dehydrogenase	3.135	E			Categories	Number of genes	Number of genes
aldA	aldehyde dehydrogenase	2.603	C			AA transport and metabolism	32	36
alr2	alanine racemase	0.353	M			Cell envelop	17	27
alsD	alpha-acetolactate decarboxylase	0.554	Q			Energy production	17	7
arcB	ornithine carbamoyltransferase	0.517	E			Sugar tranport and metabolism	17	22
arcC	carbamate kinase	0.508	E			General function	14	22
arcD	arginine/ornithine antiporter	0.563	E			Translation, ribosomal structure	10	9
argJ	bifunctional ornithine acetyltransferase/N-acetylglutamate synthase protein	0.484	E			Inorganic transport	9	15
bsaD	flavoprotein epiD	0.473	H			Replication	9	13
capA	capsular polysaccharide biosynthesis protein CapA	0.2815	M			Nucleotide tranport and metabolism	7	12
capB	capsular polysaccharide biosynthesis protein CapB	0.196	D			Transcription	7	13
capC	capsular polysaccharide biosynthesis protein CapC	0.216	G			Coenzyme transport and metabolism	5	6
capD	capsular polysaccharide biosynthesis protein CapD	0.324	M			Turnover, chaperones	5	13
capE	capsular polysaccharide biosynthesis protein CapE	0.38	M			Defense	3	10
capF	capsular polysaccharide biosynthesis protein CapF	0.343	M			Lipid tranport and metabolism	2	7
capG	capsular polysaccharide biosynthesis protein CapG	0.2895	M			Secondary metabolism	2	5
capH	capsular polysaccharide biosynthesis protein CapH	0.386	R			Trafficking	2	0
capI	capsular polysaccharide biosynthesis protein CapI	0.276	M
capJ	capsular polysaccharide biosynthesis protein CapJ	0.459	-
capK	capsular polysaccharide biosynthesis protein CapK	0.374	-
capL	capsular polysaccharide biosynthesis protein CapL	0.347	M
capM	capsular polysaccharide biosynthesis protein CapM	0.359	M
capN	capsular polysaccharide biosynthesis protein CapN	0.526	M
capP	capsular polysaccharide biosynthesis protein CapP	0.508	M
carB	carbamoyl phosphate synthase large subunit	1.798	E
citC	isocitrate dehydrogenase	1.877	C
cydA	cytochrome d ubiquinol oxidase subunit I	0.549	C
dapB	dihydrodipicolinate reductase	0.491	E
dinP	ImpB/MucB/SamB	1.862	L
dnaE	DNA polymerase III alpha subunit super	1.882	L
fhs	formate--tetrahydrofolate ligase	1.952	F
fnbA	fibronectin-binding protein	0.336	-
fumC	fumarate hydratase	2.279	C
fus	elongation factor G	2.305	J
gapB	glyceraldehyde 3-phosphate dehydrogenase 2	4.8735	G
gid	tRNA (uracil-5-)-methyltransferase Gid	0.456	J
glcA	PTS system glucose-specific component	2.551	G
glnR	glutamine synthetase repressor	0.457	K
glpD	aerobic glycerol-3-phosphate dehydrogenase	0.413	C
gntP	gluconate permease	3.675	G
groES	co-chaperonin GroES	2.071	O
gudB	glutamate dehydrogenase NAD-specific	2.1715	E
hisB	imidazoleglycerol-phosphate dehydratase	0.429	E
hisC	histidinol-phosphate aminotransferase	0.473	E
hisD	histidinol dehydrogenase	0.2	E
hisZ	ATP phosphoribosyltransferase regulatory subunit	0.0118	E
hlgB	leukocidin f subunit	2.569	-
hutI	imidazolonepropionase	2.654	Q
hutU	urocanate hydratase	3.346	E
ilvA	threonine dehydratase	3.47	E
ipdC	indolepyruvate decarboxylase	2.286	G
isaB	immunodominant antigen B	2.851	-
ispA	geranyltranstransferase	0.567	H
kgd	alpha-ketoglutarate decarboxylase	1.87	C
lacF	PTS system lactose-specific IIA component	17.95	G
ldh	L-lactate dehydrogenase	2.162	C
lip	lipase	3.176	R
lukE	leukotoxin LukE	0.0834	-
map	MHC class II analog protein	0.457	-
mnhD	monovalent cation/H+ antiporter subunit D	1.85	C
murQ	N-acetylmuramic acid-6-phosphate etherase	2.9355	R
mutL	DNA mismatch repair protein HexB	0.559	L
mutS	DNA mismatch repair protein	0.43	L
nanA	N-acetylneuraminate lyase	2.237	E
NWMN_0071	acetoin reductase	1.969	I
NWMN_0083	phosphopentomutase	2.05	G
NWMN_0091	truncated replication initiation protein	0.369	-
NWMN_0111	heme-degrading monooxygenase IsdI	1.972	R
NWMN_0136	PTS system component	2.695	G
NWMN_0153	maltose ABC transporter permease protein	2.6745	G
NWMN_0154	maltose ABC transporter permease protein	2.511
NWMN_0163	pyruvate formate-lyase 1 activating enzyme	3.935	O
NWMN_0186	zinc-containing alcohol dehydrogenase	1.877	E
NWMN_0253	PfkB family carbohydrate kinase	2.317	G
NWMN_0258	ROK	2.042	K
NWMN_0302	phage tape measure protein	1.942	S
NWMN_0306	phiETA ORF57-like protein	2.731	-
NWMN_0343	ABC transporter ATP-binding protein	0.522	V
NWMN_0353	ParB family chromosome partioning protein	4.118	K
NWMN_0378	xanthine phosphoribosyltransferase	0.532	F
NWMN_0482	glutamine amidotransferase subunit PdxT	1.934	H
NWMN_0535	hydrolase haloacid dehalogenase-like	1.925	R
NWMN_0601	ABC transporter substrate-binding protein	1.762	P
NWMN_0602	iron (chelated) ABC transporter permease protein	1.789	P
NWMN_0634	secretory antigen SsaA-like protein	0.463	M
NWMN_0660	deoxyribodipyrimidine photolyase	2.025	L
NWMN_0826	FMN oxidoreductase	1.827	C
NWMN_0851	truncated MHC class II analog protein	0.569	R
NWMN_0861	oligopeptide ABC transporter substrate-binding protein	0.422	E
NWMN_0863	oligopeptide ABC transporter ATP-binding protein	0.202	E
NWMN_0900	hypothetical protein	1.967	-
NWMN_0903	ABC transporter ATP-binding protein	2.324
NWMN_0926	fmt protein	0.556	V
NWMN_0995	bacteriophage L54a antirepressor	0.233	K
NWMN_1127	sun protein	0.517	J
NWMN_1195	phosphodiesterase	2.084	R
NWMN_1231	ABC transporter ATP-binding protein	0.436
NWMN_1291	peptide ABC transporter ATP-binding protein	0.569	E
NWMN_1292	oligopeptide transporter permease	0.529	E
NWMN_1293	oligopeptide transporter permease	0.571
NWMN_1382	DNA-binding protein HU	1.845	L
NWMN_1540	preprotein translocase YajC subunit	2.666	U
NWMN_1655	virulence factor regulator protein	3.5375	K
NWMN_1728	ABC transporter ATP-binding protein	2.188
NWMN_1811	phage anti-repressor	0.384	K
NWMN_1886	phage minor structural protein	0.526	-
NWMN_1893	phage head-tail adaptor	0.118	-
NWMN_1999	sceD protein	0.407	-
NWMN_2050	cation efflux	0.476	P
NWMN_2065	arginase	1.791	E
NWMN_2109	truncated MHC class II analog protein	0.471	-
NWMN_2199	secretory antigen	0.333	R
NWMN_2199	secretory antigen SsaA	0.228	R
NWMN_2203	secretory antigen SsaA	0.243
NWMN_2205	D-isomer specific 2-hydroxyacid dehydrogenase NAD binding domain-containing protein	1.936	C
NWMN_2224	PTS system component	2.082
NWMN_2246	sodium/glutamate symporter	2.535	E
NWMN_2268	L-lactate permease	3.0425	C
NWMN_2279	PTS system sucrose-specific IIBC component	2.4	G
NWMN_2337	amino acid ABC transporter-like protein	1.956	E
NWMN_2343	drug transporter	0.546	G
NWMN_2357	glutamate synthase alpha subunit	2.345	E
NWMN_2370	transporter	0.47	H
NWMN_2413	membrane spanning protein	4.5105	R
NWMN_2443	secretory antigen SsaA-like protein	0.447	R
NWMN_2454	1-pyrroline-5-carboxylate dehydrogenase	2.087	C
NWMN_2458	cation transporter E1-E2 family ATPase	1.779	P
NWMN_2469	immunodominant antigen A	0.361	M
NWMN_2501	4-aminobutyrate aminotransferase	1.927	E
NWMN_2518	sulfite reductase (NADPH) flavoprotein alpha-component	0.566	P
NWMN_2521	permease domain-containing protein	2.021	V
oatA	secretory antigen SsaA-like protein	0.314
obgE	GTPase ObgE	1.915	R
opp1F	peptide ABC transporter ATP-binding protein	2.167
pabC	chorismate binding enzyme	0.551	E
pbpC	penicillin-binding protein 3	1.911	M
pckA	phosphoenolpyruvate carboxykinase	3.057	C
pcp	pyrrolidone-carboxylate peptidase	0.525	O
pcrA	ATP-dependent DNA helicase PcrA	0.566	L
pdp	pyrimidine-nucleoside phosphorylase	2.16	F
pflB	formate acetyltransferase	3.376	C
pgm	phosphoglyceromutase	2.193	G
phoB	alkaline phosphatase III	0.2	P
pnp	purine nucleoside phosphorylase	5.325	F
polC	DNA polymerase III PolC	0.488	L
poxB	pyruvate oxidase	2.254	E
pstB	phosphate ABC transporter ATP-binding protein	0.567	P
ptsG	PTS system glucose-specific IIABC component	1.882	G
purA	adenylosuccinate synthetase	1.783	F
pyrE	orotate phosphoribosyltransferase	1.825	F
pyrH	uridylate kinase	1.982	F
rbgA	ribosomal biogenesis GTPase	0.552	R
recQ	ATP-dependent DNA helicase RecQ	0.492	L
rocD	ornithine--oxo-acid transaminase	2.572	E
rpi	ribose 5-phosphate isomerase	1.901	G
rplD	50S ribosomal protein L4	2.105	J
rplJ	50S ribosomal protein L10	1.878	J
rplS	50S ribosomal protein L19	2.101	J
rpsA	30S ribosomal protein S1	2.034	J
rpsH	30S ribosomal protein S8	1.842	J
sak	staphylokinase	2.055	-
sarV	staphylococcal accessory regulator V	1.92	K
sdhA	succinate dehydrogenase flavoprotein subunit	2.153	C
sdrC	sdrC protein	1.949	M
set4nm	superantigen-like protein	0.432	-
set8nm	superantigen-like protein	0.524
sirB	lipoprotein SirB	1.771	P
sodM	superoxide dismutase	2.021	P
spa	protein A	17.43	M
ssp	extracellular matrix and plasma binding protein	0.448	-
sucB	dihydrolipoamide acetyltransferase	1.923	C
sucD	succinyl-CoA synthetase subunit alpha	1.763	C
tatA	mttA/Hcf106 -related protein	0.5	U
tcaA	teicoplanin resistance associated protein A	0.562	S
tgt	queuine tRNA-ribosyltransferase	2.605	J
thiD	phosphomethylpyrimidine kinase	3.915	H
treC	alpha amylase	2.318	G
trpE	anthranilate synthase component I	0.0785	E
tufA	elongation factor Tu	1.865	J
tyrA	prephenate dehydrogenase	0.488	E
uhpT	sugar phosphate antiporter	2.6265	G
ulaA	ascorbate-specific PTS system enzyme IIC	1.839	S
ureB	urease subunit beta	0.483	E
ureC	urease subunit alpha	0.569	E
ureD	urease accessory protein UreD	0.4	O
ureF	urease accessory protein UreF	0.468	O
a	http://www.ncbi.nlm.nih.gov/COG/grace/fiew.cgi?g=158879
