# Supplementary material for: Inactivation of the Ecs ABC Transporter of Staphylococcus aureus Attenuates Virulence by Altering Composition and Function of Bacterial Wall
Source: PLoS One. 2010 Dec 2;5(12):e14209. doi: 10.1371/journal.pone.0014209 (PMC2996298; doi:10.1371/journal.pone.0014209)
Supplement: Table S2 — Genes induced or repressed in cells of the ecsA::intron mutant in the early stationary growth phase (6h) as compared to the wild-type Newman strain. (0.08 MB XLS) [file pone.0014209.s004.xls]

## Sheet: Sheet3
Gene	Protein	Fold change (WT/ecsA::intron 6h)	COGa
aapA	D-serine/D-alanine/glycine transporter	2.176	E
accB	acetyl-CoA carboxylase biotin carboxyl carrier protein	2.036	I				Summary categories 6h
acs	acetyl-CoA synthetase	2.8125	I
alsD	alpha-acetolactate decarboxylase	0.322	Q				Categories	Number of genes
alsS	acetolactate synthase	0.373	E				AA transport and metabolism	36
aroE	shikimate 5-dehydrogenase	1.957	O				Cell envelops	27
aspS	aspartyl-tRNA synthetase	1.816	J				General function	22
atl	bifunctional autolysin	0.474	G				Sugar tranport and metabolism	22
aur	zinc metalloproteinase aureolysin	0.497	F				Inorganic transport	15
bglA	6-phospho-beta-glucosidase	0.463	G				Replication	13
bsaF	ABC transporter	1.771	V				Transcription	13
capB	capsular polysaccharide biosynthesis protein CapB	0.491	D				Turnover, chaperones	13
capC	capsular polysaccharide biosynthesis protein CapC	0.405	G				Nucleotide tranport and metabolism	12
capD	capsular polysaccharide biosynthesis protein CapD	0.497	M				Defense	10
capE	capsular polysaccharide biosynthesis protein CapE	0.3745	M				Translation, ribosomal structure	9
capF	capsular polysaccharide biosynthesis protein CapF	0.2725	M				Energy production	7
capG	capsular polysaccharide biosynthesis protein CapG	0.211	M				Lipid tranport and metabolism	7
capH	capsular polysaccharide biosynthesis protein CapH	0.263	R				Signal transduction	7
capI	capsular polysaccharide biosynthesis protein CapI	0.225	M				Coenzyme transport and metabolism	6
capJ	capsular polysaccharide biosynthesis protein CapJ	0.361	-				Secondary metabolism	5
capK	capsular polysaccharide biosynthesis protein CapK	0.265	-
capL	capsular polysaccharide biosynthesis protein CapL	0.264	M
capM	capsular polysaccharide biosynthesis protein CapM	0.254	M
capN	capsular polysaccharide biosynthesis protein CapN	0.3485	M
capO	capsular polysaccharide biosynthesis protein CapO	0.368	M
capP	capsular polysaccharide biosynthesis protein CapP	0.297	M
carB	carbamoyl phosphate synthase large subunit	0.257	E
cbiO	cobalt transporter ATP-binding subunit	0.483	P
cdsA	phosphatidate cytidylyltransferase	0.463	L
chp	chemotaxis-inhibiting protein CHIPS	0.518	-
coa	staphylocoagulase	0.534	O
crtI	phytoene dehydrogenase	2.383	H
cspA	cold shock protein	2.212	K
ctpA	carboxyl-terminal protease	1.971	M
deoD	purine nucleoside phosphorylase	2.355	G
dnaE	DNA polymerase III alpha subunit super	1.954	L
ebpS	elastin binding protein	2.538	-
efp	elongation factor P	2.241	J
engB	GTPase EngB	0.538	R
estA	tributyrin esterase	2.023	J
fabZ	beta-hydroxyacyl-ACP dehydratase	1.817	I
fbp	fructose-1,6-bisphosphatase	4.392	G
fhuG	ferrichrome ABC transporter (permease)	0.564	P
fmhA	fmhA protein	0.493	V
fnbA	fibronectin-binding protein	0.516	-
fofB	fosfomycin resistance protein FosB	1.92	E
ftsL	cell division protein	0.473	D
fumC	fumarate hydratase	1.83	C
glk	glucokinase	1.775	K
glmS	D-fructose-6-phosphate amidotransferase	2.8725	M
glnA	glutamine synthetase	0.378	E
glnR	glutamine synthetase repressor	0.336	K
glpD	aerobic glycerol-3-phosphate dehydrogenase	0.326	C
glpQ	glycerophosphoryl diester phosphodiesterase	0.495	C
hisD	histidinol dehydrogenase	0.3	E
hisZ	ATP phosphoribosyltransferase regulatory subunit	0.157	E
hsdM	type I restriction-modification system M subunit	0.513	L
hutU	urocanate hydratase	2.112	F
ilvE	branched-chain amino acid aminotransferase	1.838	E
infB	translation initiation factor IF-2	1.784	K
katA	catalase	2.105	P
kdpE	DNA-binding response regulator KdpE	1.822	T
lacF	PTS system lactose-specific IIA component	42.04	G
lgt	prolipoprotein diacylglyceryl transferase	2.723	I
lpl3nm	staphylococcal tandem lipoprotein	0.372	E
lytS	two-component sensor histidine kinase	0.559	-
metL	homoserine dehydrogenase	0.494	E
murA	UDP-N-acetylglucosamine 1-carboxyvinyltransferase	2.6	E
murB	UDP-N-acetylenolpyruvoylglucosamine reductase	2.135	-
mutS	DNA mismatch repair protein	0.396	L
mvaK2	phosphomevalonate kinase	1.9	I
nrdF	ribonucleotide-diphosphate reductase subunit beta	2.64	R
NWMN_0048	drug transporter	1.95	G
NWMN_0074	glycosyl transferase group 1	0.204	M
NWMN_0090	hypothetical protein	0.374	-
NWMN_0116	hypothetical protein	3.547	P
NWMN_0186	zinc-containing alcohol dehydrogenase	2.467	E
NWMN_0198	transcriptional regulator GntR	0.2965	R
NWMN_0199	PTS system IIA component	0.485	T
NWMN_0211	ABC transporter ATP-binding protein	1.875	V
NWMN_0293	hypothetical protein	2.417	-
NWMN_0295	hypothetical protein	3.048	-
NWMN_0296	hypothetical protein	2.973	-
NWMN_0297	hypothetical protein	2.341	-
NWMN_0298	hypothetical protein	2.306	-
NWMN_0299	hypothetical protein	2.375	-
NWMN_0301	hypothetical protein	2.137	-
NWMN_0314	hypothetical protein	2.087	I
NWMN_0356	hypothetical protein	0.46	-
NWMN_0360	hypothetical protein	0.315	-
NWMN_0369	hypothetical protein	0.32	-
NWMN_0402	hypothetical protein	0.469	-
NWMN_0429	secretory antigen SsaA-like protein	0.558	M
NWMN_0441	acetyltransferase GNAT	1.938	R
NWMN_0460	endoribonuclease L-PSP	1.959	J
NWMN_0470	hypothetical protein	2.306	J
NWMN_0475	cysteine synthase-like protein	1.869	E
NWMN_0480	GntR family regulatory protein	2.6185	K
NWMN_0481	pyridoxine biosynthesis protein	2.755	G
NWMN_0482	glutamine amidotransferase subunit PdxT	3.169	H
NWMN_0517	haloacid dehalogenase-like hydrolase	2.827	R
NWMN_0518	deoxynucleoside kinase	2.015	F
NWMN_0521	hydrolase haloacid dehalogenase-like	2.496	R
NWMN_0542	hypothetical protein	0.2395	-
NWMN_0578	hypothetical protein	0.496	S
NWMN_0619	dihydroxyacetone kinase	2.472	G
NWMN_0634	secretory antigen SsaA-like protein	0.46	R
NWMN_0637	hypothetical protein	2.624	K
NWMN_0649	hypothetical protein	2.679	R
NWMN_0667	fructose operon transcriptional regulator	2.0205	K
NWMN_0672	aldo/keto reductase	2.077	R
NWMN_0673	glycosyl transferase group 2	2.178	M
NWMN_0688	ABC transporter ATP-binding protein	0.514	R
NWMN_0690	ABC transporter	1.949	E
NWMN_0691	amino acid ABC transporter permease protein	1.902	E
NWMN_0696	di-/tripeptide ABC transporter	1.916	E
NWMN_0718	degV	0.437	S
NWMN_0721	sigma 54 modulation protein	3.39	O
NWMN_0757	truncated secreted von Willebrand factor-binding protein VWbp	0.467	L
NWMN_0795	5-nucleotidase	1.941	F
NWMN_0800	hydrolase	1.921	G
NWMN_0823	hypothetical protein	2.834	-
NWMN_0903	ABC transporter ATP-binding protein	0.115	V
NWMN_0906	glycosyl transferase group 1	1.768	M
NWMN_0943	cobalt transport	2.188	P
NWMN_0968	spermidine/putrescine ABC transporter binding protein	1.848	J
NWMN_0996	hypothetical protein	0.467	-
NWMN_0998	hypothetical protein	0.455	-
NWMN_0999	hypothetical protein	0.42	L
NWMN_1069	fibrinogen-binding protein	0.521	M
NWMN_1070	fibrinogen-binding protein -related protein	0.396	-
NWMN_1101	hypothetical protein	0.382	S
NWMN_1127	sun protein	0.431	-
NWMN_1128	radical SAM protein	0.512	F
NWMN_1129	protein phosphatase 2C domain-containing protein	0.521	Q
NWMN_1200	hypothetical protein	0.353	S
NWMN_1213	glutathione peroxidase	2.237	O
NWMN_1223	hypothetical protein	0.0629	T
NWMN_1231	ABC transporter ATP-binding protein	0.4685	V
NWMN_1235	hypothetical protein	0.295	-
NWMN_1252	hypothetical protein	0.171	-
NWMN_1259	hypothetical protein	0.335	-
NWMN_1261	glycine betaine transporter	1.781	M
NWMN_1343	cell wall enzyme EbsB	2.788	L
NWMN_1347	amino acid permease	0.5125	E
NWMN_1397	hypothetical protein	0.379	-
NWMN_1398	hypothetical protein	0.35	-
NWMN_1411	AtsA/ElaC	2.216	R
NWMN_1416	glyoxalase	2.169	E
NWMN_1445	hypothetical protein	0.197	N
NWMN_1453	5-formyltetrahydrofolate cyclo-ligase	1.993	H
NWMN_1458	ABC transporter permease	0.477	P
NWMN_1493	hypothetical protein	3.661	Q
NWMN_1509	hypothetical protein	2.498	E
NWMN_1553	hypothetical protein	0.498	-
NWMN_1616	aminotransferase class V	0.48	E
NWMN_1621	serine protease HtrA	0.494	M
NWMN_1623	transglycosylase domain-containing protein	4.56	E
NWMN_1655	virulence factor regulator protein	2.748	O
NWMN_1690	hypothetical protein	4.573	-
NWMN_1708	hypothetical protein	0.352	-
NWMN_1728	ABC transporter ATP-binding protein	6.963	V
NWMN_1739	transcriptional regulator	0.512	P
NWMN_1749	amino acid ABC transporter ATP-binding protein	3.082	E
NWMN_1763	ABC transporter ATP-binding protein	2.067	G
NWMN_1764	hypothetical protein	2.07	L
NWMN_1767	ThiJ/PfpI	1.871	-
NWMN_1859	hypothetical protein	2.171	G
NWMN_1867	ABC transporter ATP-binding protein	1.831	V
NWMN_1873	truncated beta-hemolysin	0.328	G
NWMN_1889	hypothetical protein	0.223	-
NWMN_1895	hypothetical protein	0.456	-
NWMN_1921	helix-turn-helix domain-containing protein	0.4635	K
NWMN_1929	succinyl-diaminopimelate desuccinylase	1.979	-
NWMN_1950	ammonium transporter	0.38	P
NWMN_1959	hypothetical protein	0.497	R
NWMN_1985	DEAD-box ATP dependent DNA helicase	0.53	L
NWMN_1999	sceD protein	0.448	R
NWMN_2000	hypothetical protein	0.262	-
NWMN_2043	general stress protein 20U	0.223	P
NWMN_2048	hypothetical protein	2.544	M
NWMN_2049	zinc and cobalt transport repressor protein	0.49	F
NWMN_2050	cation efflux	0.542	P
NWMN_2052	truncated resolvase	1.767	H
NWMN_2054	haloacid dehalogenase-like hydrolase	1.801	R
NWMN_2075	hypothetical protein	0.425	S
NWMN_2076	FecCD iron compound ABC transporter permease	0.52	P
NWMN_2079	hypothetical protein	3.678	E
NWMN_2080	aerobactin biosynthesis protein	1.792	Q
NWMN_2081	hypothetical protein	0.208	G
NWMN_2081	transporter	0.324	K
NWMN_2089	BCCT family osmoprotectant transporter	2.081	M
NWMN_2160	hypothetical protein	2.117	-
NWMN_2199	secretory antigen	0.3	F
NWMN_2199	secretory antigen SsaA	0.177	G
NWMN_2201	dehydrogenase	2.235	C
NWMN_2202	hypothetical protein	0.439	S
NWMN_2203	secretory antigen SsaA	0.191	-
NWMN_2205	D-isomer specific 2-hydroxyacid dehydrogenase NAD binding domain-containing protein	1.98	C
NWMN_2219	hypothetical protein	0.487	-
NWMN_2224	PTS system component	1.788	E
NWMN_2226	hypothetical protein	2.114	S
NWMN_2243	hypothetical protein	0.39	S
NWMN_2246	sodium/glutamate symporter	2.43	E
NWMN_2252	hypothetical protein	0.407	-
NWMN_2261	ABC transporter ATP-binding protein HtrB	2.182	V
NWMN_2273	acetyltransferase GNAT	1.985	K
NWMN_2274	pyridine nucleotide-disulfide oxidoreductase	2.019	G
NWMN_2287	small heat shock protein Hsp20	0.558	O
NWMN_2289	hypothetical protein	2.021	O
NWMN_2305	hypothetical protein	0.414	S
NWMN_2311	amino acid ABC transporter ATP-binding protein	2.005	E
NWMN_2335	hypothetical protein	3.262	S
NWMN_2349	amino acid permease	0.552	E
NWMN_2354	glutamyl-aminopeptidase	2.04	G
NWMN_2357	glutamate synthase alpha subunit	1.882	E
NWMN_2366	hypothetical protein	0.291	Q
NWMN_2367	hypothetical protein	0.323	E
NWMN_2370	transporter	0.53	P
NWMN_2371	alkylhydroperoxidase	2.1325	S
NWMN_2388	phosphoglucomutase/phosphomannomutase	2.099	L
NWMN_2389	hypothetical protein	0.337	-
NWMN_2407	hypothetical protein	0.414	S
NWMN_2412	ABC transporter ATP-binding protein	1.881	V
NWMN_2436	hypothetical protein	2.187	R
NWMN_2443	secretory antigen SsaA-like protein	0.3295	R
NWMN_2458	cation transporter E1-E2 family ATPase	2.597	P
NWMN_2465	hypothetical protein	3.115	-
NWMN_2468	acetyltransferase GNAT	0.2005	K
NWMN_2483	hypothetical protein	0.49	O
NWMN_2506	acetyl-CoA synthetase	1.836	I
NWMN_2510	betaine aldehyde dehydrogenase	0.254	C
NWMN_2523	sensor histidine kinase	0.504	M
NWMN_2540	PTS system fructose-specific IIABC component	0.454	M
NWMN_2553	hypothetical protein	2.259	-
NWMN_2592	sodium sulfate symporter	1.81	T
NWMN_2593	RarD protein	3.455	O
oatA	secretory antigen SsaA-like protein	0.4035	R
opuCD	amino acid ABC transporter permease protein	1.98	E
pabC	chorismate binding enzyme	0.538	E
pcrA	ATP-dependent DNA helicase PcrA	0.521	L
pgi	glucose-6-phosphate isomerase	1.964	G
pstB	phosphate ABC transporter ATP-binding protein	2.11	S
ptsG	PTS system glucose-specific IIABC component	0.281	M
purA	adenylosuccinate synthetase	1.969	F
purQ	phosphoribosylformylglycinamidine synthase I	1.766	G
purR	purine operon repressor	2.272	G
putA	proline dehydrogenase	2.0455	H
pykA	pyruvate kinase	2.247	F
pyrAA	carbamoyl phosphate synthase small subunit	0.147	E
pyrB	aspartate carbamoyltransferase catalytic subunit	0.165	F
pyrC	dihydroorotase	0.2	F
pyrH	uridylate kinase	2.06	M
pyrP	uracil permease	0.368	T
rbsK	ribokinase	2.573	G
recQ	ATP-dependent DNA helicase RecQ	0.413	L
recX	recombination regulator RecX	1.939	H
rpi	ribose 5-phosphate isomerase	1.94	R
rplL	50S ribosomal protein L7/L12	2.279	J
rpmH	50S ribosomal protein L34	0.566	-
rpsD	30S ribosomal protein S4	0.52	J
rsbV	anti-sigma B factor antagonist	1.817	T
rsbW	serine-protein kinase RsbW	2.633	O
sarH1	staphylococcal accessory regulator-like protein	2.347	E
sarR	staphylococcal accessory regulator R	0.496	P
sdrD	sdrD protein	2.742	G
set10nm	superantigen-like protein	0.545	E
set3nm	superantigen-like protein	0.169	K
set4nm	superantigen-like protein	0.513	-
sodM	superoxide dismutase	2.331	J
spa	protein A	25.1	F
splA	serine protease SplA	0.321	R
splB	serine protease SplB	0.509	R
splC	serine protease SplC	0.388	T
splD	serine protease SplD	0.569	O
splE	serine protease SplE	0.46	O
spxA	transcriptional regulator Spx	0.299	O
sspA	glutamyl endopeptidase	0.335	E
sspC	cysteine protease	0.367	-
thiD	phosphomethylpyrimidine kinase	1.847	-
thiD	phosphomethylpyrimidine kinase	2.604	P
thrC	threonine synthase	0.438	-
topA	DNA topoisomerase I	0.298	L
trpB	tryptophan synthase subunit beta	1.872	R
trpE	anthranilate synthase component I	0.134	E
trxB	thioredoxin reductase	2.078	-
udk	uridine kinase	0.513	M
ulaA	ascorbate-specific PTS system enzyme IIC	2.716	S
ureD	urease accessory protein UreD	0.51	V
veg	hypothetical protein	0.47	S
a	http://www.ncbi.nlm.nih.gov/COG/grace/fiew.cgi?g=158879
